# Supplementary material for: Rethinking Mechanical Ventilation: Can Ventilation Mode Influence Long-Term Cognitive Outcomes in ICU Patients with COVID-19?
Source: J Clin Med. 2026 Jan 22;15(2):898. doi: 10.3390/jcm15020898 (PMC12842449; doi:10.3390/jcm15020898)
Supplement: Supplementary file 1 [file jcm-15-00898-s001.zip]

Archive with 2 entries (2 files):
- S1_Rethinking Mechanical Ventilation_VanRijn et al_raw data.pdf
- S2_Rethinking Mechanical Ventilation_VanRijn et al_supplement 2_revised 1.pdf
